# Supplementary material for: Acquisitions of behavioral health treatment facilities from 2010 to 2021
Source: Health Aff Sch. 2024 Jun 4;2(7):qxae080. doi: 10.1093/haschl/qxae080 (PMC11235319; doi:10.1093/haschl/qxae080)
Supplement: qxae080_Supplementary_Data [file qxae080_supplementary_data.zip]

Archive with 2 entries (2 files):
- COI_everybody form.docx
- Appendix materials HA 51624.docx
